# Supplementary material for: Development and evaluation of a multiplex molecular point-of-care assay for direct identification of Mycobacterium tuberculosis and prioritized non-tuberculous mycobacteria
Source: Front Cell Infect Microbiol. 2025 Aug 13;15:1560870. doi: 10.3389/fcimb.2025.1560870 (PMC12380709; doi:10.3389/fcimb.2025.1560870)
Supplement: Supplementary file 2 [file Table2.xlsx]

## Sheet: Sheet1
No.	Result of sequence	Result of our method	Gender	Age	Specimen	TAT for MGIT960 positive/h	Result of smear	TAT for Löwenstein-Jensen culture positive/d
1	Mycobacterium abscessus, MABC	Mycobacterium abscessus	female	32	sputum	72	negative	18
2	Mycobacterium abscessus, MABC	Mycobacterium abscessus	female	47	sputum	43	negative	27
3	Mycobacterium abscessus, MABC	Mycobacterium abscessus	female	65	sputum	100	negative	16
4	Mycobacterium abscessus, MABC	Mycobacterium abscessus	female	65	sputum	140	negative	9
5	Mycobacterium avium, MAC	Mycobacterium avium	female	44	tracheobronchial aspirate	295	positive	NA
6	Mycobacterium abscessus, MABC	Mycobacterium abscessus	female	54	sputum	67	positive	NA
7	Mycobacterium lentiflavum	negative	male	58	sputum	530	positive	NA
8	Mycobacterium lentiflavum	negative	female	66	tracheobronchial aspirate	365	positive	NA
9	Mycobacterium abscessus, MABC	Mycobacterium abscessus	female	65	sputum	90	positive	NA
10	Mycobacterium avium, MAC	Mycobacterium avium	female	69	sputum	135	positive	NA
11	Mycobacterium avium, MAC	Mycobacterium avium	female	69	sputum	128	positive	NA
12	Mycobacterium intracellulare, MAC	Mycobacterium intracellulare	female	64	tracheobronchial aspirate	289	negative	31
13	Mycobacterium abscessus, MABC	Mycobacterium abscessus	female	51	BALF	104	positive	NA
14	Mycobacterium avium, MAC	Mycobacterium avium	female	73	sputum	211	negative	10
15	Mycobacterium intracellulare, MAC	Mycobacterium intracellulare	female	14	BALF	232	negative	4
16	Mycobacterium intracellulare, MAC	Mycobacterium intracellulare	female	44	sputum	282	positive	NA
17	Mycobacterium intracellulare, MAC	Mycobacterium intracellulare	female	14	sputum	212	negative	3
18	Mycobacterium abscessus, MABC	Mycobacterium abscessus	female	30	sputum	213	negative	4
19	Mycobacterium intracellulare, MAC	Mycobacterium intracellulare	male	54	tracheobronchial aspirate	69	negative	35
20	Mycobacterium fortuitum	Mycobacterium fortuitum	female	34	sputum	427	negative	4
21	Mycobacterium avium, MAC	Mycobacterium avium	female	46	sputum	91	positive	NA
22	Mycobacterium abscessus, MABC	Mycobacterium abscessus	male	37	sputum	96	negative	14
23	Mycobacterium abscessus, MABC	Mycobacterium abscessus	male	86	tracheal intubation aspiration	93	positive	NA
24	Mycobacterium abscessus, MABC	Mycobacterium abscessus	female	61	other tissue	71	positive	NA
25	Mycobacterium kansasii	Mycobacterium kansasii	female	67	sputum	122	negative	17
26	Mycobacterium intracellulare, MAC	Mycobacterium intracellulare	female	79	sputum	149	positive	NA
27	Mycobacterium gordonae	Mycobacterium gordonae	female	42	tracheobronchial aspirate	511	positive	NA
28	Mycobacterium abscessus, MABC	Mycobacterium abscessus	female	52	tracheobronchial aspirate	50	positive	NA
29	Mycobacterium intracellulare, MAC	Mycobacterium intracellulare	female	61	tracheobronchial aspirate	790	positive	NA
30	Mycobacterium intracellulare, MAC	Mycobacterium intracellulare	female	42	sputum	240	positive	NA
31	Mycobacterium intracellulare, MAC	Mycobacterium intracellulare	female	62	tracheobronchial aspirate	208	negative	26
32	Mycobacterium gordonae	Mycobacterium gordonae	female	70	sputum	426	positive	NA
33	Mycobacterium abscessus, MABC	Mycobacterium abscessus	male	21	sputum	63	positive	NA
34	Mycobacterium abscessus, MABC	Mycobacterium abscessus	male	37	sputum	96	positive	NA
35	Mycobacterium avium, MAC	Mycobacterium avium	male	55	sputum	247	positive	NA
36	Mycobacterium intracellulare, MAC	Mycobacterium intracellulare	female	50	tracheobronchial aspirate	110	negative	15
37	Mycobacterium avium, MAC	Mycobacterium avium	male	63	sputum	518	positive	NA
38	Mycobacterium kansasii	Mycobacterium kansasii	female	30	sputum	157	negative	12
39	Mycobacterium marseillense, MAC	Mycobacterium intracellulare	female	63	tracheobronchial aspirate	378	positive	NA
40	Mycobacterium intracellulare, MAC	Mycobacterium intracellulare	female	49	sputum	165	positive	NA
41	Mycobacterium intracellulare, MAC	Mycobacterium intracellulare	male	73	sputum	215	positive	NA
42	Mycobacterium intracellulare, MAC	Mycobacterium intracellulare	female	48	sputum	272	positive	NA
43	Mycobacterium gordonae	Mycobacterium gordonae	female	52	sputum	269	positive	NA
44	Mycobacterium abscessus, MABC	Mycobacterium abscessus	female	31	other fluid	243	negative	9
45	Mycobacterium intracellulare, MAC	Mycobacterium intracellulare	female	52	sputum	120	positive	NA
46	Mycobacterium intracellulare, MAC	Mycobacterium intracellulare	male	85	sputum	85	positive	NA
47	Mycobacterium colombiense, MAC	Mycobacterium intracellulare	male	63	sputum	169	positive	NA
48	Mycobacterium shinjukuense	negative	male	73	sputum	939	positive	NA
49	Mycobacterium intracellulare, MAC	Mycobacterium intracellulare	male	77	sputum	193	positive	NA
50	Mycobacterium intracellulare, MAC	Mycobacterium intracellulare	female	66	sputum	122	positive	NA
51	Mycobacterium abscessus, MABC	Mycobacterium abscessus	female	57	sputum	79	positive	NA
52	Mycobacterium intracellulare, MAC	Mycobacterium intracellulare	female	59	sputum	108	positive	NA
53	Mycobacterium abscessus, MABC	Mycobacterium abscessus	female	67	tracheobronchial aspirate	74	positive	NA
54	Mycobacterium intracellulare, MAC	Mycobacterium intracellulare	female	49	lymph node biopsy	137	positive	NA
55	Mycobacterium abscessus, MABC	Mycobacterium abscessus	female	55	sputum	82	positive	NA
56	Mycobacterium abscessus, MABC	Mycobacterium abscessus	female	49	sputum	112	positive	NA
57	Mycobacterium intracellulare, MAC	Mycobacterium intracellulare	female	80	sputum	213	positive	NA
58	Mycobacterium intracellulare, MAC	Mycobacterium intracellulare	female	80	sputum	189	positive	NA
59	Mycobacterium fortuitum	Mycobacterium fortuitum	female	43	skin tissue	123	negative	15
60	Mycobacterium intracellulare, MAC	Mycobacterium intracellulare	male	39	BALF	124	positive	NA
61	Mycobacterium abscessus, MABC	Mycobacterium abscessus	female	70	sputum	106	positive	NA
62	Mycobacterium abscessus, MABC	Mycobacterium abscessus	female	40	sputum	107	positive	NA
63	Mycobacterium gordonae	Mycobacterium gordonae	male	58	sputum	896	positive	NA
64	Mycobacterium intracellulare, MAC	Mycobacterium intracellulare	female	50	sputum	126	positive	NA
65	Mycobacterium gordonae	Mycobacterium gordonae	female	48	tracheobronchial aspirate	443	positive	NA
66	Mycobacterium intracellulare, MAC	Mycobacterium intracellulare	female	14	sputum	111	positive	NA
67	Mycobacterium intracellulare, MAC	Mycobacterium intracellulare	female	14	BALF	134	positive	NA
68	Mycobacterium avium, MAC	Mycobacterium avium	female	69	sputum	265	positive	NA
69	Mycobacterium avium, MAC	Mycobacterium avium	female	94	sputum	244	positive	NA
70	Mycobacterium avium, MAC	Mycobacterium avium	male	47	tracheobronchial aspirate	179	positive	NA
71	Mycobacterium fortuitum	Mycobacterium fortuitum	male	72	sputum	333	negative	10
72	Mycobacterium intracellulare, MAC	Mycobacterium intracellulare	male	66	sputum	185	positive	NA
73	Mycobacterium fortuitum	Mycobacterium fortuitum	female	65	sputum	179	negative	20
74	Mycobacterium scrofulaceum	Mycobacterium scrofulaceum	male	42	tracheal intubation aspiration	260	positive	NA
75	Mycobacterium mageritense	Mycobacterium fortuitum	male	87	sputum	142	negative	6
76	Mycobacterium mageritense	Mycobacterium fortuitum	male	87	sputum	112	negative	7
77	Mycobacterium mageritense	Mycobacterium fortuitum	male	87	sputum	75	negative	18
78	Mycobacterium mageritense	Mycobacterium fortuitum	male	87	sputum	141	negative	13
79	Mycobacterium mageritense	Mycobacterium fortuitum	male	87	sputum	100	positive	NA
80	Mycobacterium fortuitum	Mycobacterium fortuitum	male	60	sputum	145	positive	NA
81	Mycobacterium kansasii	negative	female	44	skin tissue	447	positive	NA
82	Mycobacterium fortuitum	Mycobacterium fortuitum	female	64	sputum	115	positive	NA
83	Mycobacterium fortuitum	Mycobacterium fortuitum	male	64	BALF	169	positive	NA
84	Mycobacterium fortuitum	Mycobacterium fortuitum	female	69	sputum	160	negative	5
85	Mycobacterium abscessus, MABC	Mycobacterium abscessus	female	40	sputum	107	positive	NA
86	Mycobacterium intracellulare, MAC	Mycobacterium intracellulare	female	77	sputum	157	positive	NA
87	Mycobacterium intracellulare, MAC	Mycobacterium intracellulare	female	56	sputum	188	positive	NA
88	Mycobacterium intracellulare, MAC	Mycobacterium intracellulare	female	85	sputum	118	positive	NA
89	Mycobacterium intracellulare, MAC	Mycobacterium intracellulare	female	56	sputum	120	positive	NA
90	Mycobacterium intracellulare, MAC	Mycobacterium intracellulare	male	29	sputum	79	positive	NA
91	Mycobacterium intracellulare, MAC	Mycobacterium intracellulare	male	51	BALF	230	negative	30
92	Mycobacterium intracellulare, MAC	Mycobacterium intracellulare	female	56	sputum	240	positive	NA
93	Mycobacterium intracellulare, MAC	Mycobacterium intracellulare	female	85	sputum	117	positive	NA
94	Mycobacterium intracellulare, MAC	Mycobacterium intracellulare	male	62	sputum	185	positive	NA
95	Mycobacterium intracellulare, MAC	Mycobacterium intracellulare	female	45	tracheobronchial aspirate	139	negative	30
96	Mycobacterium intracellulare, MAC	Mycobacterium intracellulare	male	78	sputum	48	positive	NA
97	Mycobacterium intracellulare, MAC	Mycobacterium intracellulare	male	63	tracheobronchial aspirate	102	positive	NA
98	Mycobacterium intracellulare, MAC	Mycobacterium intracellulare	female	63	tracheobronchial aspirate	81	positive	NA
99	Mycobacterium intracellulare, MAC	Mycobacterium intracellulare	female	64	sputum	149	positive	NA
100	Mycobacterium intracellulare, MAC	Mycobacterium intracellulare	female	28	sputum	83	positive	NA
101	Mycobacterium intracellulare, MAC	Mycobacterium intracellulare	female	49	sputum	70	positive	NA
102	Mycobacterium intracellulare, MAC	Mycobacterium intracellulare	female	28	sputum	79	positive	NA
103	Mycobacterium intracellulare, MAC	Mycobacterium intracellulare	male	64	sputum	198	negative	23
104	Mycobacterium intracellulare, MAC	Mycobacterium intracellulare	female	33	sputum	121	positive	NA
105	Mycobacterium intracellulare, MAC	Mycobacterium intracellulare	female	56	tracheobronchial aspirate	147	negative	8
106	Mycobacterium intracellulare, MAC	Mycobacterium intracellulare	female	74	sputum	216	positive	NA
107	Mycobacterium fortuitum	Mycobacterium fortuitum	female	65	sputum	197	negative	6
108	Mycobacterium fortuitum	Mycobacterium fortuitum	male	44	sputum	339	negative	7
109	Mycobacterium mageritense	Mycobacterium fortuitum	male	55	sputum	104	positive	NA
110	Mycobacterium fortuitum	Mycobacterium fortuitum	female	49	BALF	98	positive	NA
111	Mycobacterium tuberculosis	Mycobacterium tuberculosis	male	73	sputum	932	positive	NA
112	Mycobacterium intracellulare, MAC	Mycobacterium intracellulare	female	69	tracheobronchial aspirate	113	positive	NA
113	Mycobacterium intracellulare & Mycobacterium gordonae	Mycobacterium intracellulare & Mycobacterium gordonae	female	66	sputum	213	positive	NA
114	Mycobacterium intracellulare, MAC	Mycobacterium intracellulare	female	64	sputum	237	negative	24
115	Mycobacterium intracellulare, MAC	Mycobacterium intracellulare	male	32	other respiratory specimen	159	negative	33
116	Mycobacterium intracellulare, MAC	Mycobacterium intracellulare	male	75	sputum	145	positive	NA
117	Mycobacterium intracellulare, MAC	Mycobacterium intracellulare	male	70	sputum	531	negative	37
118	Mycobacterium intracellulare, MAC	Mycobacterium intracellulare	female	51	sputum	99	negative	22
119	Mycobacterium intracellulare, MAC	Mycobacterium intracellulare	female	36	lumbar puncture tissue	510	negative	41
120	Mycobacterium intracellulare, MAC	Mycobacterium intracellulare	female	61	sputum	135	negative	29
121	Mycobacterium intracellulare, MAC	Mycobacterium intracellulare	male	66	sputum	212	positive	NA
122	Mycobacterium intracellulare, MAC	Mycobacterium intracellulare	female	28	sputum	127	positive	NA
123	Mycobacterium intracellulare, MAC	Mycobacterium intracellulare	female	49	sputum	113	positive	NA
124	Mycobacterium intracellulare & Mycobacterium abscessus	Mycobacterium intracellulare & Mycobacterium abscessus	female	34	sputum	76	positive	NA
125	Mycobacterium intracellulare, MAC	Mycobacterium intracellulare	female	28	sputum	94	positive	NA
126	Mycobacterium abscessus, MABC	Mycobacterium abscessus	female	54	BALF	87	positive	NA
127	Mycobacterium abscessus, MABC	Mycobacterium abscessus	female	62	sputum	120	positive	NA
128	Mycobacterium abscessus, MABC	Mycobacterium abscessus	male	80	sputum	88	positive	NA
129	Mycobacterium abscessus, MABC	Mycobacterium abscessus	male	32	sputum	81	positive	NA
130	Mycobacterium abscessus, MABC	Mycobacterium abscessus	male	52	BALF	147	negative	6
131	Mycobacterium abscessus, MABC	Mycobacterium abscessus	male	51	sputum	49	positive	NA
132	Mycobacterium abscessus, MABC	Mycobacterium abscessus	male	52	sputum	68	positive	NA
133	Mycobacterium abscessus, MABC	Mycobacterium abscessus	female	52	sputum	121	positive	NA
134	Mycobacterium abscessus, MABC	Mycobacterium abscessus	male	52	sputum	94	negative	7
135	Mycobacterium abscessus, MABC	Mycobacterium abscessus	female	32	sputum	124	positive	NA
136	Mycobacterium abscessus, MABC	Mycobacterium abscessus	male	48	sputum	93	negative	11
137	Mycobacterium abscessus, MABC	Mycobacterium abscessus	female	61	sputum	39	positive	NA
138	Mycobacterium avium, MAC	Mycobacterium avium	female	44	tracheobronchial aspirate	315	positive	NA
139	Mycobacterium intracellulare, MAC	Mycobacterium avium	female	55	sputum	230	positive	NA
140	Mycobacterium intracellulare, MAC	Mycobacterium avium	female	51	sputum	480	positive	NA
141	Mycobacterium avium, MAC	Mycobacterium avium	female	46	tracheobronchial aspirate	618	positive	NA
142	Mycobacterium kansasii	Mycobacterium kansasii	female	38	tracheobronchial aspirate	338	positive	NA
143	Mycobacterium kansasii	Mycobacterium kansasii	female	56	tracheobronchial aspirate	181	positive	NA
144	Mycobacterium kansasii	Mycobacterium kansasii	male	78	sputum	673	negative	11
145	Mycobacterium gordonae	Mycobacterium gordonae	female	67	sputum	725	positive	NA
146	Mycobacterium paragordonae	Mycobacterium gordonae	female	29	sputum	929	positive	NA
147	Mycobacterium paragordonae	Mycobacterium gordonae	male	42	sputum	438	positive	NA
148	Mycobacterium gordonae	Mycobacterium gordonae	male	62	sputum	503	negative	9
149	Mycobacterium marinum/ulcerans	Mycobacterium marinum/ulcerans	male	87	skin tissue	810	negative	7
